# Supplementary material for: A revision of the genus Elimedon J.L. Barnard, 1962 (Crustacea, Amphipoda, Tryphosidae) with the addition of two new species from the Clarion-Clipperton Zone, Central Pacific Ocean
Source: Zookeys. 2026 Mar 24;1274:119–40. doi: 10.3897/zookeys.1274.139884 (PMC13040250; doi:10.3897/zookeys.1274.139884)
Supplement: XML Treatment for Elimedon [file zookeys.1274.139884-treatment1.xml]

<!DOCTYPE tp:taxon-treatment
  PUBLIC "-//TaxonX//DTD Taxonomic Treatment Publishing DTD v0 20100105//EN" "tax-treatment-NSO.dtd">
<tp:taxon-treatment xmlns:tp="http://www.plazi.org/taxpub"><tp:treatment-meta><kwd-group><label>Taxon classification</label><kwd>
                <named-content content-type="kingdom">Animalia</named-content>
              </kwd><kwd>
                <named-content content-type="order">Amphipoda</named-content>
              </kwd><kwd>
                <named-content content-type="family">Tryphosidae</named-content>
              </kwd></kwd-group><mixed-citation publication-type="journal"><person-group><name><surname>Horton</surname><given-names>Tammy</given-names></name><name><surname>Valls Domedel</surname><given-names>Georgina</given-names></name><name><surname>Stewart</surname><given-names>Eva C. D.</given-names></name><name><surname>Hendrycks</surname><given-names>Ed A.</given-names></name></person-group><article-title>A revision of the genus <italic><tp:taxon-name><tp:taxon-name-part taxon-name-part-type="genus" reg="Elimedon">Elimedon</tp:taxon-name-part></tp:taxon-name></italic> J.L. Barnard, 1962 (<tp:taxon-name><tp:taxon-name-part taxon-name-part-type="subphylum" reg="Crustacea">Crustacea</tp:taxon-name-part></tp:taxon-name>, <tp:taxon-name><tp:taxon-name-part taxon-name-part-type="order" reg="Amphipoda">Amphipoda</tp:taxon-name-part></tp:taxon-name>, <tp:taxon-name><tp:taxon-name-part taxon-name-part-type="family" reg="Tryphosidae">Tryphosidae</tp:taxon-name-part></tp:taxon-name>) with the addition of two new species from the Clarion-Clipperton Zone, Central Pacific Ocean</article-title><source>Zookeys</source><day>24</day><month>03</month><year>2026</year><volume>1274</volume><fpage>119</fpage><lpage>140</lpage><pub-id pub-id-type="doi">10.3897/zookeys.1274.139884</pub-id></mixed-citation></tp:treatment-meta><tp:nomenclature><label>Genus</label><tp:taxon-name><object-id xmlns:xlink="http://www.w3.org/1999/xlink" content-type="arpha" xlink:type="simple">07614777-4607-5799-BAE6-E90392AF5DBA</object-id>
                    		<tp:taxon-name-part taxon-name-part-type="genus" reg="Elimedon">Elimedon</tp:taxon-name-part>
                    	</tp:taxon-name><tp:taxon-authority>J.L. Barnard, 1962</tp:taxon-authority><tp:nomenclature-citation-list><tp:nomenclature-citation><tp:taxon-name>
                  <tp:taxon-name-part taxon-name-part-type="genus" reg="Elimedon">Elimedon</tp:taxon-name-part>
                </tp:taxon-name><comment> J.L. <xref ref-type="bibr" rid="B2">Barnard, 1962</xref>: 24. ―J.L. <xref ref-type="bibr" rid="B3">Barnard 1964</xref>: 5. ―J.L. <xref ref-type="bibr" rid="B4">Barnard 1969</xref>: 345. ―<xref ref-type="bibr" rid="B18">Jarrett and Bousfield 1982</xref>: 105. ―<xref ref-type="bibr" rid="B25">Ledoyer 1986</xref>: 751. ― <xref ref-type="bibr" rid="B5">Barnard and Karaman 1991</xref>: 483.</comment></tp:nomenclature-citation></tp:nomenclature-citation-list></tp:nomenclature><tp:treatment-sec sec-type="Type species"><title>Type species.</title><p><italic><tp:taxon-name><tp:taxon-name-part taxon-name-part-type="genus" reg="Elimedon">Elimedon</tp:taxon-name-part> <tp:taxon-name-part taxon-name-part-type="species" reg="cristatus">cristatus</tp:taxon-name-part></tp:taxon-name></italic> J.L. Barnard, 1962 (original designation).</p></tp:treatment-sec><tp:treatment-sec sec-type="Included species"><title>Included species.</title><p><italic><tp:taxon-name><tp:taxon-name-part taxon-name-part-type="genus" reg="Elimedon">Elimedon</tp:taxon-name-part></tp:taxon-name></italic> contains four species: <italic><tp:taxon-name><tp:taxon-name-part taxon-name-part-type="genus" reg="Elimedon">Elimedon</tp:taxon-name-part> <tp:taxon-name-part taxon-name-part-type="species" reg="brevicaudatus">brevicaudatus</tp:taxon-name-part></tp:taxon-name></italic> (Ledoyer, 1986); <italic><tp:taxon-name><tp:taxon-name-part taxon-name-part-type="genus" reg="Elimedon">E.</tp:taxon-name-part> <tp:taxon-name-part taxon-name-part-type="species" reg="breviclunis">breviclunis</tp:taxon-name-part></tp:taxon-name></italic> sp. nov.; <italic><tp:taxon-name><tp:taxon-name-part taxon-name-part-type="genus" reg="Elimedon">E.</tp:taxon-name-part> <tp:taxon-name-part taxon-name-part-type="species" reg="cristatus">cristatus</tp:taxon-name-part></tp:taxon-name></italic> J.L. Barnard, 1962; <italic><tp:taxon-name><tp:taxon-name-part taxon-name-part-type="genus" reg="Elimedon">E.</tp:taxon-name-part> <tp:taxon-name-part taxon-name-part-type="species" reg="zabka">zabka</tp:taxon-name-part></tp:taxon-name></italic> sp. nov.</p></tp:treatment-sec><tp:treatment-sec sec-type="Diagnosis"><title>Diagnosis</title><p>(modified in italics after <xref ref-type="bibr" rid="B5">Barnard and Karaman 1991</xref>). Mouthparts forming quadrate bundle. Labrum and epistome not prominent, separate, labrum slightly dominant in projection, blunt. Incisor ordinary; molar triturative, large; palp attached opposite molar. Inner plate of maxilla 1 moderately (three) setose; palp bi-articulate, large. Inner and outer plates of maxilliped well developed, palp scarcely exceeding outer plate, dactyl well developed. Coxa 1 large and visible, not tapering. Gnathopod 1 short, strongly subchelate, palm acute, carpus longer than propodus, dactyl large; gnathopod 2 propodus much shorter than carpus, ordinary, propodus <bold><italic>minutely subchelate</italic></bold>. Inner ramus of uropod 2 without notch. Uropod 3 aequiramous <bold><italic>or strongly reduced</italic></bold>, peduncle ordinary, outer ramus bi-articulate. Telson elongated <bold><italic>or shortened</italic></bold>, <bold><italic>cleft 50%</italic></bold>.</p></tp:treatment-sec><tp:treatment-sec sec-type="Remarks"><title>Remarks.</title><p>According to <xref ref-type="bibr" rid="B5">Barnard and Karaman (1991)</xref> the genus <italic><tp:taxon-name><tp:taxon-name-part taxon-name-part-type="genus" reg="Elimedon">Elimedon</tp:taxon-name-part></tp:taxon-name></italic> differs from <italic><tp:taxon-name><tp:taxon-name-part taxon-name-part-type="genus" reg="Hippomedon">Hippomedon</tp:taxon-name-part></tp:taxon-name></italic>, (and <italic><tp:taxon-name><tp:taxon-name-part taxon-name-part-type="genus" reg="Wecomedon">Wecomedon</tp:taxon-name-part></tp:taxon-name></italic>) in possessing a shortened article 3 of the mandibular palp (half or less the length of article 2, compared to <italic><tp:taxon-name><tp:taxon-name-part taxon-name-part-type="genus" reg="Hippomedon">Hippomedon</tp:taxon-name-part></tp:taxon-name></italic> which has articles 2 and 3 approximately subequal). In addition, the bases of pereopods 5 and 6 are narrow in <italic><tp:taxon-name><tp:taxon-name-part taxon-name-part-type="genus" reg="Elimedon">Elimedon</tp:taxon-name-part></tp:taxon-name></italic> versus broad in <italic><tp:taxon-name><tp:taxon-name-part taxon-name-part-type="genus" reg="Hippomedon">Hippomedon</tp:taxon-name-part></tp:taxon-name></italic>; and <italic><tp:taxon-name><tp:taxon-name-part taxon-name-part-type="genus" reg="Elimedon">Elimedon</tp:taxon-name-part></tp:taxon-name></italic> lacks a gill on pereopod 7, while possession of a reduced gill on pereopod 7 is an important character for <italic><tp:taxon-name><tp:taxon-name-part taxon-name-part-type="genus" reg="Hippomedon">Hippomedon</tp:taxon-name-part></tp:taxon-name></italic> (<xref ref-type="bibr" rid="B18">Jarrett and Bousfield 1982</xref>). The short antenna 2 of the female (~ 1.5 times as long as antenna 1) is also diagnostic for <italic><tp:taxon-name><tp:taxon-name-part taxon-name-part-type="genus" reg="Elimedon">Elimedon</tp:taxon-name-part></tp:taxon-name></italic>. In <italic><tp:taxon-name><tp:taxon-name-part taxon-name-part-type="genus" reg="Hippomedon">Hippomedon</tp:taxon-name-part></tp:taxon-name></italic>, antenna 2 is elongate in both sexes.</p><p><italic><tp:taxon-name><tp:taxon-name-part taxon-name-part-type="genus" reg="Elimedon">Elimedon</tp:taxon-name-part></tp:taxon-name></italic> can be separated from the closely allied <italic><tp:taxon-name><tp:taxon-name-part taxon-name-part-type="genus" reg="Paracentromedon">Paracentromedon</tp:taxon-name-part></tp:taxon-name></italic> in the telson being ~ 50% cleft in <italic><tp:taxon-name><tp:taxon-name-part taxon-name-part-type="genus" reg="Elimedon">Elimedon</tp:taxon-name-part></tp:taxon-name></italic> (versus ~ 75% in <italic><tp:taxon-name><tp:taxon-name-part taxon-name-part-type="genus" reg="Paracentromedon">Paracentromedon</tp:taxon-name-part></tp:taxon-name></italic>), and in the gnathopod 1 characters. In <italic><tp:taxon-name><tp:taxon-name-part taxon-name-part-type="genus" reg="Paracentromedon">Paracentromedon</tp:taxon-name-part></tp:taxon-name></italic> the gnathopod 1 is almost simple with the carpus and propodus subequal, compared to the strongly subchelate gnathopod 1 of <italic><tp:taxon-name><tp:taxon-name-part taxon-name-part-type="genus" reg="Elimedon">Elimedon</tp:taxon-name-part></tp:taxon-name></italic> with the carpus longer than propodus.</p></tp:treatment-sec><ref-list><ref id="B2"><mixed-citation xmlns:xlink="http://www.w3.org/1999/xlink" xlink:type="simple">Barnard JL (1962) South Atlantic abyssal amphipods collected by R.V.” Vema”. Abyssal <tp:taxon-name><tp:taxon-name-part taxon-name-part-type="subphylum">Crustacea</tp:taxon-name-part></tp:taxon-name>. Vema Research Series 1. Columbia University Press, New York, 1–78.</mixed-citation></ref><ref id="B3"><mixed-citation xmlns:xlink="http://www.w3.org/1999/xlink" xlink:type="simple">Barnard JL (1964) Deep-sea <tp:taxon-name><tp:taxon-name-part taxon-name-part-type="order">Amphipoda</tp:taxon-name-part></tp:taxon-name> (<tp:taxon-name><tp:taxon-name-part taxon-name-part-type="subphylum">Crustacea</tp:taxon-name-part></tp:taxon-name>) collected by R.V. “Vema” in the eastern Pacific Ocean and the Caribbean and Mediterranean Seas. Bulletin of the American Museum of Natural History 127(1): 3–46.</mixed-citation></ref><ref id="B4"><mixed-citation xmlns:xlink="http://www.w3.org/1999/xlink" xlink:type="simple">Barnard JL (1969) The families and genera of marine gammaridean <tp:taxon-name><tp:taxon-name-part taxon-name-part-type="order">Amphipoda</tp:taxon-name-part></tp:taxon-name>. United States National Museum Bulletin 271: 1–535. <ext-link xlink:href="10.5479/si.03629236.258.1" ext-link-type="doi" xlink:type="simple">https://doi.org/10.5479/si.03629236.258.1</ext-link></mixed-citation></ref><ref id="B18"><mixed-citation xmlns:xlink="http://www.w3.org/1999/xlink" xlink:type="simple">Jarrett NE, Bousfield EL (1982) Studies on the amphipod family <tp:taxon-name><tp:taxon-name-part taxon-name-part-type="family">Lysianassidae</tp:taxon-name-part></tp:taxon-name> in the Northeastern Pacific region. <italic><tp:taxon-name><tp:taxon-name-part taxon-name-part-type="genus">Hippomedon</tp:taxon-name-part></tp:taxon-name></italic> and related genera: Systematics and distributional ecology. National Museums of Canada, Publications in Biological Oceanography 10: 103–128.</mixed-citation></ref><ref id="B25"><mixed-citation xmlns:xlink="http://www.w3.org/1999/xlink" xlink:type="simple">Ledoyer M (1986) Crustacés Amphipodes Gammariens. Familles des <tp:taxon-name><tp:taxon-name-part taxon-name-part-type="family">Haustoriidae</tp:taxon-name-part></tp:taxon-name> à <tp:taxon-name><tp:taxon-name-part taxon-name-part-type="family">Vitjazianidae</tp:taxon-name-part></tp:taxon-name>. Faune de Madagascar 59(2): 599–1112.</mixed-citation></ref><ref id="B5"><mixed-citation xmlns:xlink="http://www.w3.org/1999/xlink" xlink:type="simple">Barnard JL, Karaman GS (1991) The families and genera of marine gammaridean <tp:taxon-name><tp:taxon-name-part taxon-name-part-type="order">Amphipoda</tp:taxon-name-part></tp:taxon-name> (except marine gammaroids). Part 2. Records of the Australian Museum, Supplement 13(2): 419–866. <ext-link xlink:href="10.3853/j.0812-7387.13.1991.367" ext-link-type="doi" xlink:type="simple">https://doi.org/10.3853/j.0812-7387.13.1991.367</ext-link></mixed-citation></ref></ref-list></tp:taxon-treatment>
