# Supplementary material for: A revision of the genus Elimedon J.L. Barnard, 1962 (Crustacea, Amphipoda, Tryphosidae) with the addition of two new species from the Clarion-Clipperton Zone, Central Pacific Ocean
Source: Zookeys. 2026 Mar 24;1274:119–40. doi: 10.3897/zookeys.1274.139884 (PMC13040250; doi:10.3897/zookeys.1274.139884)
Supplement: XML Treatment for Elimedon breviclunis [file zookeys.1274.139884-treatment2.xml]

<!DOCTYPE tp:taxon-treatment
  PUBLIC "-//TaxonX//DTD Taxonomic Treatment Publishing DTD v0 20100105//EN" "tax-treatment-NSO.dtd">
<tp:taxon-treatment xmlns:tp="http://www.plazi.org/taxpub"><tp:treatment-meta><kwd-group><label>Taxon classification</label><kwd>
                <named-content content-type="kingdom">Animalia</named-content>
              </kwd><kwd>
                <named-content content-type="order">Amphipoda</named-content>
              </kwd><kwd>
                <named-content content-type="family">Tryphosidae</named-content>
              </kwd></kwd-group><mixed-citation publication-type="journal"><person-group><name><surname>Horton</surname><given-names>Tammy</given-names></name><name><surname>Valls Domedel</surname><given-names>Georgina</given-names></name><name><surname>Stewart</surname><given-names>Eva C. D.</given-names></name><name><surname>Hendrycks</surname><given-names>Ed A.</given-names></name></person-group><article-title>A revision of the genus <italic><tp:taxon-name><tp:taxon-name-part taxon-name-part-type="genus" reg="Elimedon">Elimedon</tp:taxon-name-part></tp:taxon-name></italic> J.L. Barnard, 1962 (<tp:taxon-name><tp:taxon-name-part taxon-name-part-type="subphylum" reg="Crustacea">Crustacea</tp:taxon-name-part></tp:taxon-name>, <tp:taxon-name><tp:taxon-name-part taxon-name-part-type="order" reg="Amphipoda">Amphipoda</tp:taxon-name-part></tp:taxon-name>, <tp:taxon-name><tp:taxon-name-part taxon-name-part-type="family" reg="Tryphosidae">Tryphosidae</tp:taxon-name-part></tp:taxon-name>) with the addition of two new species from the Clarion-Clipperton Zone, Central Pacific Ocean</article-title><source>Zookeys</source><day>24</day><month>03</month><year>2026</year><volume>1274</volume><fpage>119</fpage><lpage>140</lpage><pub-id pub-id-type="doi">10.3897/zookeys.1274.139884</pub-id></mixed-citation></tp:treatment-meta><tp:nomenclature><tp:taxon-name><object-id xmlns:xlink="http://www.w3.org/1999/xlink" content-type="arpha" xlink:type="simple">1924EBF2-D206-5BB5-A192-2E2E2BB32A2A</object-id>
                    		<tp:taxon-name-part taxon-name-part-type="genus" reg="Elimedon">Elimedon</tp:taxon-name-part> <tp:taxon-name-part taxon-name-part-type="species" reg="breviclunis">breviclunis</tp:taxon-name-part>
                    	
                    		<object-id xmlns:xlink="http://www.w3.org/1999/xlink" content-type="zoobank" xlink:type="simple">https://zoobank.org/72B51C3C-DD7B-4279-AF2A-BD24ACD6A6DB</object-id>
                    	</tp:taxon-name><tp:taxon-status xmlns:xlink="http://www.w3.org/1999/xlink" xlink:type="simple">sp. nov.</tp:taxon-status><xref ref-type="fig" rid="F1">Figs 1</xref><xref ref-type="fig" rid="F2">, 2</xref><xref ref-type="fig" rid="F3">, 3</xref><xref ref-type="fig" rid="F4">, 4</xref><xref ref-type="fig" rid="F5">, 5</xref></tp:nomenclature><tp:treatment-sec sec-type="Type material"><title>Type material.</title><p><bold><italic>Holotype</italic></bold>: Pacific • female (with non-setose oostegites), 12.8 mm (dissected carcass); carcass and eight slides; Clarion-Clipperton Zone; <named-content xmlns:xlink="http://www.w3.org/1999/xlink" content-type="dwc:verbatimCoordinates" xlink:type="simple">10.5313°N, 117.304°W</named-content>; depth 4298 m; 13/11/2020; NORI-D contract area, RV "Maersk Launcher", Cruise 5A, Station SWM_022, Box Core BC_359; Specimen 5999_TH_AMP1; <abbrev xmlns:xlink="http://www.w3.org/1999/xlink" content-type="institution" xlink:title="Natural History Museum, London" xlink:type="simple">NHMUK</abbrev> 2025.10, <abbrev xmlns:xlink="http://www.w3.org/1999/xlink" xlink:title="cytochrome oxidase subunit I" xlink:type="simple">COI</abbrev> (<ext-link xmlns:xlink="http://www.w3.org/1999/xlink" xlink:href="PV077112" ext-link-type="gen" xlink:type="simple">PV077112</ext-link>), <abbrev xmlns:xlink="http://www.w3.org/1999/xlink" xlink:title="16S rRNA" xlink:type="simple">16S</abbrev> (<ext-link xmlns:xlink="http://www.w3.org/1999/xlink" xlink:href="PV077021" ext-link-type="gen" xlink:type="simple">PV077021</ext-link>). <bold><italic>Paratypes</italic></bold>: Pacific • immature (male), 9.2 mm; Clarion-Clipperton Zone; <named-content xmlns:xlink="http://www.w3.org/1999/xlink" content-type="dwc:verbatimCoordinates" xlink:type="simple">10.359°N, 117.2405°W</named-content>; depth 4298 m; 19/05/2021; NORI-D contract area, RV "Maersk Launcher", Cruise 5D, Station STM_190, Box Core BC_407; Specimen 7969_TH_AMP1; <abbrev xmlns:xlink="http://www.w3.org/1999/xlink" content-type="institution" xlink:title="Natural History Museum, London" xlink:type="simple">NHMUK</abbrev> 2025.11. • male, 10.7 mm; Clarion-Clipperton Zone; <named-content xmlns:xlink="http://www.w3.org/1999/xlink" content-type="dwc:verbatimCoordinates" xlink:type="simple">10.3333°N, 117.192°W</named-content>; depth 4287 m; 31/05/2021; NORI-D contract area, RV "Maersk Launcher", Cruise 5D, Station STM_196, Box Core BC_419; Specimen 8595_TH_AMP_1; <abbrev xmlns:xlink="http://www.w3.org/1999/xlink" content-type="institution" xlink:title="Canadian Museum of Nature, Ottawa" xlink:type="simple">CMNC</abbrev> 2025-0002. • immature (damaged), 4.8 mm; Clarion-Clipperton Zone; <named-content xmlns:xlink="http://www.w3.org/1999/xlink" content-type="dwc:verbatimCoordinates" xlink:type="simple">10.3559°N, 117.169°W</named-content>; depth 4277 m; 11/11/2020; NORI-D contract area, RV "Maersk Launcher", Cruise 5A, Station STM_010, Box Core BC_355; Specimen 8802_TH_AMP1; <abbrev xmlns:xlink="http://www.w3.org/1999/xlink" content-type="institution" xlink:title="Natural History Museum, London" xlink:type="simple">NHMUK</abbrev> 2025.12, <abbrev xmlns:xlink="http://www.w3.org/1999/xlink" xlink:title="cytochrome oxidase subunit I" xlink:type="simple">COI</abbrev> (<ext-link xmlns:xlink="http://www.w3.org/1999/xlink" xlink:href="PV077022" ext-link-type="gen" xlink:type="simple">PV077022</ext-link>) <abbrev xmlns:xlink="http://www.w3.org/1999/xlink" xlink:title="28S rRNA" xlink:type="simple">28S</abbrev> (<ext-link xmlns:xlink="http://www.w3.org/1999/xlink" xlink:href="PV077026" ext-link-type="gen" xlink:type="simple">PV077026</ext-link>), <abbrev xmlns:xlink="http://www.w3.org/1999/xlink" xlink:title="histone 3" xlink:type="simple">H3</abbrev> (<ext-link xmlns:xlink="http://www.w3.org/1999/xlink" xlink:href="PV078006" ext-link-type="gen" xlink:type="simple">PV078006</ext-link>). • immature, 6.5 mm; Clarion-Clipperton Zone; <named-content xmlns:xlink="http://www.w3.org/1999/xlink" content-type="dwc:verbatimCoordinates" xlink:type="simple">10.3277°N, 117.184°W</named-content>; depth 4284 m; 25/08/2022; NORI-D contract area, MV Island Pride, Cruise 7A, Station TF_004, Box Core BC_430; Specimen 9350_TH_AMP3; <abbrev xmlns:xlink="http://www.w3.org/1999/xlink" content-type="institution" xlink:title="Natural History Museum, London" xlink:type="simple">NHMUK</abbrev> 2025.13, <abbrev xmlns:xlink="http://www.w3.org/1999/xlink" xlink:title="cytochrome oxidase subunit I" xlink:type="simple">COI</abbrev> (<ext-link xmlns:xlink="http://www.w3.org/1999/xlink" xlink:href="PV077115" ext-link-type="gen" xlink:type="simple">PV077115</ext-link>), <abbrev xmlns:xlink="http://www.w3.org/1999/xlink" xlink:title="16S rRNA" xlink:type="simple">16S</abbrev> (<ext-link xmlns:xlink="http://www.w3.org/1999/xlink" xlink:href="PV077024" ext-link-type="gen" xlink:type="simple">PV077024</ext-link>), <abbrev xmlns:xlink="http://www.w3.org/1999/xlink" xlink:title="28S rRNA" xlink:type="simple">28S</abbrev> (<ext-link xmlns:xlink="http://www.w3.org/1999/xlink" xlink:href="PV077028" ext-link-type="gen" xlink:type="simple">PV077028</ext-link>), <abbrev xmlns:xlink="http://www.w3.org/1999/xlink" xlink:title="histone 3" xlink:type="simple">H3</abbrev> (<ext-link xmlns:xlink="http://www.w3.org/1999/xlink" xlink:href="PV078008" ext-link-type="gen" xlink:type="simple">PV078008</ext-link>).</p></tp:treatment-sec><tp:treatment-sec sec-type="Other material"><title>Other material.</title><p>Pacific • unsexed (urosome only), not measured; Clarion-Clipperton Zone; <named-content xmlns:xlink="http://www.w3.org/1999/xlink" content-type="dwc:verbatimCoordinates" xlink:type="simple">10.3559°N, 117.169°W</named-content>; depth 4277 m; 11/11/2020; NORI-D contract area RV "Maersk Launcher", Cruise 5A, Station STM_010, Box Core BC_355; Specimen 8803_TH_AMP_1; <abbrev xmlns:xlink="http://www.w3.org/1999/xlink" content-type="institution" xlink:title="Natural History Museum, London" xlink:type="simple">NHMUK</abbrev> 2025.15. • immature (damaged), not measured; Clarion-Clipperton Zone; <named-content xmlns:xlink="http://www.w3.org/1999/xlink" content-type="dwc:verbatimCoordinates" xlink:type="simple">10.3341°N, 117.185°W</named-content>; depth 4284 m; 29/05/2021; NORI-D contract area, RV "Maersk Launcher", Cruise 5D, Station STM_199, Box Core BC_416; Specimen 8581_TH_AMP1; <abbrev xmlns:xlink="http://www.w3.org/1999/xlink" content-type="institution" xlink:title="Natural History Museum, London" xlink:type="simple">NHMUK</abbrev> 2025.14, <abbrev xmlns:xlink="http://www.w3.org/1999/xlink" xlink:title="cytochrome oxidase subunit I" xlink:type="simple">COI</abbrev> (<ext-link xmlns:xlink="http://www.w3.org/1999/xlink" xlink:href="PV077113" ext-link-type="gen" xlink:type="simple">PV077113</ext-link>) • immature, (damaged, not measured); Clarion-Clipperton Zone; <named-content xmlns:xlink="http://www.w3.org/1999/xlink" content-type="dwc:verbatimCoordinates" xlink:type="simple">10.3575°N, 117.17°W</named-content>; depth 4273 m; 09/09/2022; NORI-D contract area, MV "Island Pride", Cruise 7A, Station STM_173, Box Core BC_451; Specimen 9337_TH_AMP2; <abbrev xmlns:xlink="http://www.w3.org/1999/xlink" content-type="institution" xlink:title="Natural History Museum, London" xlink:type="simple">NHMUK</abbrev> 2025.16, <abbrev xmlns:xlink="http://www.w3.org/1999/xlink" xlink:title="cytochrome oxidase subunit I" xlink:type="simple">COI</abbrev> (<ext-link xmlns:xlink="http://www.w3.org/1999/xlink" xlink:href="PV077114" ext-link-type="gen" xlink:type="simple">PV077114</ext-link>), <abbrev xmlns:xlink="http://www.w3.org/1999/xlink" xlink:title="16S rRNA" xlink:type="simple">16S</abbrev> (<ext-link xmlns:xlink="http://www.w3.org/1999/xlink" xlink:href="PV077023" ext-link-type="gen" xlink:type="simple">PV077023</ext-link>), <abbrev xmlns:xlink="http://www.w3.org/1999/xlink" xlink:title="18S rRNA" xlink:type="simple">18S</abbrev> (<ext-link xmlns:xlink="http://www.w3.org/1999/xlink" xlink:href="PV077025" ext-link-type="gen" xlink:type="simple">PV077025</ext-link>), <abbrev xmlns:xlink="http://www.w3.org/1999/xlink" xlink:title="28S rRNA" xlink:type="simple">28S</abbrev> (<ext-link xmlns:xlink="http://www.w3.org/1999/xlink" xlink:href="PV077027" ext-link-type="gen" xlink:type="simple">PV077027</ext-link>), <abbrev xmlns:xlink="http://www.w3.org/1999/xlink" xlink:title="histone 3" xlink:type="simple">H3</abbrev> (<ext-link xmlns:xlink="http://www.w3.org/1999/xlink" xlink:href="PV078007" ext-link-type="gen" xlink:type="simple">PV078007</ext-link>).</p></tp:treatment-sec><tp:treatment-sec sec-type="Type locality"><title>Type locality.</title><p>Abyssal Pacific Ocean, Clarion-Clipperton Zone, <named-content xmlns:xlink="http://www.w3.org/1999/xlink" content-type="dwc:verbatimCoordinates" xlink:type="simple">10.5313°N, 117.304°W</named-content>; depth 4298 m.</p></tp:treatment-sec><tp:treatment-sec sec-type="Diagnosis"><title>Diagnosis.</title><p>Mandibular palp article 3 short, 0.7 × length of article 2; gnathopod 1 carpus slightly longer than propodus (1.45×); Pereopods 5 and 6 bases, both narrow, length twice width; uropod 3 inner ramus strongly shortened, length 0.3 × outer ramus; telson long, length 1.5 × width, widely cleft and V-shaped, ~ 52%.</p></tp:treatment-sec><tp:treatment-sec sec-type="Description"><title>Description.</title><p>Based on holotype immature female (non-setose oostegites), 12.8 mm, <abbrev xmlns:xlink="http://www.w3.org/1999/xlink" content-type="institution" xlink:title="Natural History Museum, London" xlink:type="simple">NHMUK</abbrev> 2025.10.</p><p><bold>Body</bold> (Figs <xref ref-type="fig" rid="F1">1</xref>, <xref ref-type="fig" rid="F2">2</xref>): <bold><italic>Pereonites 1</italic>–<italic>7</italic></bold> broader than deep. <bold><italic>Pleonite 3</italic></bold> with a rounded, posterodorsal elevation slightly overhanging urosomite 1. <bold><italic>Urosomite 1</italic></bold> with a slight dorsal concavity in front of acute carina, carina slightly pointing backward and overhanging urosomite 2. <bold><italic>Urosomite 2</italic></bold> very short, telescoped under urosomite 1. <bold><italic>Epimeron 1</italic></bold> quadrate, anterodistal corner slightly narrow. <bold><italic>Epimeron 2</italic></bold> subquadrate, anterodistal corner rounded, distal margin convex, posterodistal corner not produced, posterior margin straight. <bold><italic>Epimeron 3</italic></bold> ventral margin strongly convex, posterodistal corner produced into a long, slightly upturned tooth. <bold><italic>Coxae 1</italic>–<italic>4</italic></bold> longer than corresponding pereonites, progressively longer, coxa 1 not shortened.</p><fig id="F1" position="float" orientation="portrait"><object-id xmlns:xlink="http://www.w3.org/1999/xlink" content-type="doi" xlink:type="simple">10.3897/zookeys.1274.139884.figure1</object-id><object-id xmlns:xlink="http://www.w3.org/1999/xlink" content-type="arpha" xlink:type="simple">27328496-86A9-5363-AA4A-786451AD0CF3</object-id><label>Figure 1.</label><caption><p><bold>A</bold> photograph of <italic><tp:taxon-name><tp:taxon-name-part taxon-name-part-type="genus" reg="Elimedon">Elimedon</tp:taxon-name-part> <tp:taxon-name-part taxon-name-part-type="species" reg="breviclunis">breviclunis</tp:taxon-name-part></tp:taxon-name></italic> sp. nov., habitus of holotype immature female, 12.8 mm, <abbrev xmlns:xlink="http://www.w3.org/1999/xlink" content-type="institution" xlink:title="Natural History Museum, London" xlink:type="simple">NHMUK</abbrev> 2025.10 <bold>B</bold> photograph of <italic><tp:taxon-name><tp:taxon-name-part taxon-name-part-type="genus" reg="Elimedon">Elimedon</tp:taxon-name-part> <tp:taxon-name-part taxon-name-part-type="species" reg="breviclunis">breviclunis</tp:taxon-name-part></tp:taxon-name></italic> sp. nov., habitus of paratype male, 10.7 mm, <abbrev xmlns:xlink="http://www.w3.org/1999/xlink" content-type="institution" xlink:title="Canadian Museum of Nature, Ottawa" xlink:type="simple">CMNC</abbrev> 2025-0002.</p></caption><graphic xmlns:xlink="http://www.w3.org/1999/xlink" xlink:href="zookeys-1274-119_article-139884__-g001.jpg" id="oo_1567977.jpg" position="float" orientation="portrait" xlink:type="simple"><uri content-type="original_file" xlink:type="simple">https://binary.pensoft.net/fig/1567977</uri></graphic></fig><fig id="F2" position="float" orientation="portrait"><object-id xmlns:xlink="http://www.w3.org/1999/xlink" content-type="doi" xlink:type="simple">10.3897/zookeys.1274.139884.figure2</object-id><object-id xmlns:xlink="http://www.w3.org/1999/xlink" content-type="arpha" xlink:type="simple">D9BCC1FA-DB38-51C8-A834-75740CAEA34A</object-id><label>Figure 2.</label><caption><p><italic><tp:taxon-name><tp:taxon-name-part taxon-name-part-type="genus" reg="Elimedon">Elimedon</tp:taxon-name-part> <tp:taxon-name-part taxon-name-part-type="species" reg="breviclunis">breviclunis</tp:taxon-name-part></tp:taxon-name></italic> sp. nov., immature female, 12.8 mm. <abbrev xmlns:xlink="http://www.w3.org/1999/xlink" content-type="institution" xlink:title="Natural History Museum, London" xlink:type="simple">NHMUK</abbrev> 2025.10. Scale bars: 5 mm (habitus); 3 mm (epimeres, urosome, head); 0.5 mm (<abbrev xmlns:xlink="http://www.w3.org/1999/xlink" xlink:title="antenna 1" xlink:type="simple">A1</abbrev>); 1 mm (<abbrev xmlns:xlink="http://www.w3.org/1999/xlink" xlink:title="antenna 2" xlink:type="simple">A2</abbrev>, C1, <abbrev xmlns:xlink="http://www.w3.org/1999/xlink" xlink:title="gnathopod 1" xlink:type="simple">G1</abbrev>, <abbrev xmlns:xlink="http://www.w3.org/1999/xlink" xlink:title="gnathopod 2" xlink:type="simple">G2</abbrev>).</p></caption><graphic xmlns:xlink="http://www.w3.org/1999/xlink" xlink:href="zookeys-1274-119_article-139884__-g002.jpg" id="oo_1567978.jpg" position="float" orientation="portrait" xlink:type="simple"><uri content-type="original_file" xlink:type="simple">https://binary.pensoft.net/fig/1567978</uri></graphic></fig><p><bold>Head</bold> (Figs <xref ref-type="fig" rid="F1">1</xref>, <xref ref-type="fig" rid="F2">2</xref>): Approximately equal in length to pereonites 1 and 2; rostrum short, not reaching end of lateral cephalic lobe. <bold><italic>Lateral cephalic lobe</italic></bold> broadly triangular, subacute. <bold><italic>Eye</italic></bold> not present. <bold><italic>Antenna 1</italic></bold> short, length 0.2 × body; peduncular article 1 dilated, length 1.3 × width, with slight dorsal keel projecting distally over article 2; peduncular articles 2 and 3 very short; flagellum 13-articulate, first article of flagellum callynophorate, furnished medially with double row of aesthetascs; accessory flagellum 4-articulate, first article slightly broader and equal to remaining articles combined, calceoli absent. <bold><italic>Antenna 2</italic></bold> slightly longer than antenna 1, gland cone present (damaged on dissection); peduncular article 4 shorter than 5, with posteromedial setae; flagellum 17-articulate, calceoli absent.</p><p><bold>Mouthparts</bold> (Figs <xref ref-type="fig" rid="F1">1</xref>, <xref ref-type="fig" rid="F2">2</xref>, <xref ref-type="fig" rid="F3">3</xref>): <bold><italic>Epistome</italic></bold> straight, smooth, upper lip slightly dominant. <bold><italic>Upper lip</italic></bold> (Fig. <xref ref-type="fig" rid="F2">2</xref>, 3): broadly rounded. <bold><italic>Mandible</italic></bold> (Fig. <xref ref-type="fig" rid="F3">3</xref>): incisor convex and widened, with tooth at anterodistal and posterodistal corners; left lacinia mobilis 5-dentate, right lacking; accessory spine row with two small spines; molar ovate and strongly triturative; palp attached distal to molar, article 2 1.43 × length of article 3, with 14 <abbrev xmlns:xlink="http://www.w3.org/1999/xlink" xlink:title="antenna 2" xlink:type="simple">A2</abbrev>-setae, article 3 falciform, 0.7 × length of article 2, with 22 D3-pectinate setae and four E3-setae. <bold><italic>Lower lip</italic></bold> (Fig. <xref ref-type="fig" rid="F3">3</xref>): damaged. <bold><italic>Maxilla 1</italic></bold> (Fig. <xref ref-type="fig" rid="F3">3</xref>): inner plate narrowing distally, inner margin with eight plumose setae; outer plate broad, with 11 spine-teeth in 6/5 crown arrangement; palp two-articulate, article 2 widened distally, with 13 contiguous conical apical spines, and eight facial setae. <bold><italic>Maxilla 2</italic></bold> (Fig. <xref ref-type="fig" rid="F3">3</xref>): inner plate slightly shorter and broader than inner, tapering distally, both with row of pectinate medial marginal spines and setae. <bold><italic>Maxilliped</italic></bold> (Fig. <xref ref-type="fig" rid="F3">3</xref>): inner plate subrectangular, extending slightly past the distal end of the inner margin of palp article 1 and not reaching one-half of outer plate, distal margin with three nodular spines and three setae; outer plate narrowly subovate, length 2.15 × width, extending past the distal end of palp article 2, with three strong distal setae and 11 strong medial nodular spines, medial margin very slightly convex; palp setose medially, article 2 longest, article 4 slightly shorter than article 3.</p><fig id="F3" position="float" orientation="portrait"><object-id xmlns:xlink="http://www.w3.org/1999/xlink" content-type="doi" xlink:type="simple">10.3897/zookeys.1274.139884.figure3</object-id><object-id xmlns:xlink="http://www.w3.org/1999/xlink" content-type="arpha" xlink:type="simple">17C35E85-12E3-55EC-A5DB-F3F57BED7E3B</object-id><label>Figure 3.</label><caption><p><italic><tp:taxon-name><tp:taxon-name-part taxon-name-part-type="genus" reg="Elimedon">Elimedon</tp:taxon-name-part> <tp:taxon-name-part taxon-name-part-type="species" reg="breviclunis">breviclunis</tp:taxon-name-part></tp:taxon-name></italic> sp. nov., immature female, 12.8 mm, <abbrev xmlns:xlink="http://www.w3.org/1999/xlink" content-type="institution" xlink:title="Natural History Museum, London" xlink:type="simple">NHMUK</abbrev> 2025.10. Scale bars: 0.2 mm (<abbrev xmlns:xlink="http://www.w3.org/1999/xlink" xlink:title="maxilla 1" xlink:type="simple">Mx1</abbrev>, <abbrev xmlns:xlink="http://www.w3.org/1999/xlink" xlink:title="maxilla 2" xlink:type="simple">Mx2</abbrev>); 0.5 mm (<abbrev xmlns:xlink="http://www.w3.org/1999/xlink" xlink:title="upper lip" xlink:type="simple">UL</abbrev>); 0.1 mm (<abbrev xmlns:xlink="http://www.w3.org/1999/xlink" xlink:title="lower lip" xlink:type="simple">LL</abbrev>, <abbrev xmlns:xlink="http://www.w3.org/1999/xlink" xlink:title="maxilliped" xlink:type="simple">Mxp</abbrev>, lMd); 0.5 mm (<abbrev xmlns:xlink="http://www.w3.org/1999/xlink" xlink:title="mandible" xlink:type="simple">Md</abbrev>).</p></caption><graphic xmlns:xlink="http://www.w3.org/1999/xlink" xlink:href="zookeys-1274-119_article-139884__-g003.jpg" id="oo_1567979.jpg" position="float" orientation="portrait" xlink:type="simple"><uri content-type="original_file" xlink:type="simple">https://binary.pensoft.net/fig/1567979</uri></graphic></fig><p><bold>Pereon: <italic>Gnathopod 1</italic></bold> (Fig. <xref ref-type="fig" rid="F2">2</xref>): coxa subrectangular, length 1.5 × width, anterior margin slightly convex, anterodorsal corner rounded, posterior margin nearly straight, distal margin straight; basis, anterior margin with short setae proximally and three long setae distally; ischium shorter than merus; carpus length 1.27 × propodus, posterior margin setose; propodus subchelate, subovate, palm acute, palmar corner defined by one medial and one lateral spine; dactylus narrow, overriding palm corner. <bold><italic>Gnathopod 2</italic></bold> (Fig. <xref ref-type="fig" rid="F2">2</xref>): coxa subrectangular, length 2.2 × width; basis narrow, length 3.8 × width, margins lacking setae; ischium longer than merus; carpus length 1.45 × propodus; propodus subchelate, subovate, with anterodistal groups of long pectinate setae, hind margin setose, palm short, nearly transverse; dactylus overriding palm corner. <bold><italic>Pereopod 3</italic></bold> (Fig. <xref ref-type="fig" rid="F4">4</xref>): coxa subrectangular, with anterior margin very slightly convex, posterior margin slightly concave, length 2.14 × width; merus slightly longer than carpus, posterior margins with clusters of long setae; propodus subequal in length to carpus, posterior margin setose; dactylus straight, shorter than propodus. <bold><italic>Pereopod 4</italic></bold> (Fig. <xref ref-type="fig" rid="F4">4</xref>): coxa length 1.4 × width, anterior margin convex, posterior margin deeply excavate proximally, with wide subtriangular, posterodistal lobe located at distal 52% of the coxa length, ventral margin straight; remaining pereopod articles as in pereopod 3. <bold><italic>Pereopod 5</italic></bold> (Fig. <xref ref-type="fig" rid="F4">4</xref>): coxa slightly posterolobate, length twice width; basis length twice width, anterior margin spinose, posterior margin slightly convex, with short, narrow posterodistal lobe extending slightly past half of ischium; merus weakly expanded, slightly shorter than carpus, anterior margin with four slender spines; carpus anterior margin with six slender spines; propodus narrow, length equal to carpus, anterior margin with seven slender spines; dactylus straight, shorter than propodus. <bold><italic>Pereopod 6</italic></bold> (Fig. <xref ref-type="fig" rid="F4">4</xref>): coxa strongly rounded, length twice width; basis length twice width, anterior margin slightly convex with small spines distally, posterior margin straight posterodistal lobe small and not extended distally; remaining pereopod articles as in pereopod 5 except merus-carpus slightly longer. <bold><italic>Pereopod 7</italic></bold> (Fig. <xref ref-type="fig" rid="F4">4</xref>): coxa subtriangular, posterolobate; basis broadly expanded, length 1.4 × width, anterior margin with weak spines distally, posterior margin convex, with small serrations and setules, posterodistal lobe not extending distally; merus-propodus as in pereopod 6 but narrower, anterior margins of merus-carpus with long slender spines; dactylus missing.</p><fig id="F4" position="float" orientation="portrait"><object-id xmlns:xlink="http://www.w3.org/1999/xlink" content-type="doi" xlink:type="simple">10.3897/zookeys.1274.139884.figure4</object-id><object-id xmlns:xlink="http://www.w3.org/1999/xlink" content-type="arpha" xlink:type="simple">F9E08B92-C502-599B-AB8C-4C02B781300D</object-id><label>Figure 4.</label><caption><p><italic><tp:taxon-name><tp:taxon-name-part taxon-name-part-type="genus" reg="Elimedon">Elimedon</tp:taxon-name-part> <tp:taxon-name-part taxon-name-part-type="species" reg="breviclunis">breviclunis</tp:taxon-name-part></tp:taxon-name></italic> sp. nov., immature female, 12.8 mm, <abbrev xmlns:xlink="http://www.w3.org/1999/xlink" content-type="institution" xlink:title="Natural History Museum, London" xlink:type="simple">NHMUK</abbrev> 2025.10. Scale bars: 1 mm (<abbrev xmlns:xlink="http://www.w3.org/1999/xlink" xlink:title="pereopod 3" xlink:type="simple">P3</abbrev>–<abbrev xmlns:xlink="http://www.w3.org/1999/xlink" xlink:title="pereopod 7" xlink:type="simple">P7</abbrev>).</p></caption><graphic xmlns:xlink="http://www.w3.org/1999/xlink" xlink:href="zookeys-1274-119_article-139884__-g004.jpg" id="oo_1567980.jpg" position="float" orientation="portrait" xlink:type="simple"><uri content-type="original_file" xlink:type="simple">https://binary.pensoft.net/fig/1567980</uri></graphic></fig><p><bold>Urosome</bold> (Figs <xref ref-type="fig" rid="F1">1</xref>, <xref ref-type="fig" rid="F5">5</xref>): <bold><italic>Uropod 1</italic></bold> peduncle slightly longer than rami (partially broken and missing), dorsolateral and dorsomedial margins spinose, with &gt; 8 and &gt; 6 spines, respectively (peduncle broken); rami lanceolate, apically with a single inset spine, inner ramus slightly longer than outer, dorsolateral and dorsomedial margins with eight and 11 spines, respectively; outer ramus, dorsolateral margin with eight spines, dorsomedial margin lacking spines. <bold><italic>Uropod 2</italic></bold> peduncle subequal in length to outer ramus, dorsolateral and dorsomedial margins with three and nine slender spines, respectively, dorsomedial spines long; rami lanceolate with apical inset spine, inner ramus longer than outer ramus, dorsolateral and dorsomedial margins with nine and six slender spines, respectively; outer ramus dorsolateral margin with five spines. <bold><italic>Uropod 3</italic></bold> not extending past end of uropod 2, peduncle 0.86 × length of biarticulate outer ramus, with six distoventral spines; second article of outer ramus short, 0.2 × length of article 1, article 1 with four dorsolateral and one dorsomedial spine; inner ramus reduced, 0.3 × length of outer ramus, with one spine. <bold><italic>Telson</italic></bold> ~ 1.5 × longer than wide, widely cleft, and V-shaped, ~ 52%, lobes strongly tapering distally with two lateral, submarginal spines and one apical spine in middle of lobe tip.</p><fig id="F5" position="float" orientation="portrait"><object-id xmlns:xlink="http://www.w3.org/1999/xlink" content-type="doi" xlink:type="simple">10.3897/zookeys.1274.139884.figure5</object-id><object-id xmlns:xlink="http://www.w3.org/1999/xlink" content-type="arpha" xlink:type="simple">865D5E26-F1C1-5251-ACCC-A27F35F07113</object-id><label>Figure 5.</label><caption><p><italic><tp:taxon-name><tp:taxon-name-part taxon-name-part-type="genus" reg="Elimedon">Elimedon</tp:taxon-name-part> <tp:taxon-name-part taxon-name-part-type="species" reg="breviclunis">breviclunis</tp:taxon-name-part></tp:taxon-name></italic> sp. nov., immature female, 12.8 mm, <abbrev xmlns:xlink="http://www.w3.org/1999/xlink" content-type="institution" xlink:title="Natural History Museum, London" xlink:type="simple">NHMUK</abbrev> 2025.10. Scale bar: 0.5 mm (<abbrev xmlns:xlink="http://www.w3.org/1999/xlink" xlink:title="uropod 1–3" xlink:type="simple">U1</abbrev>–<abbrev xmlns:xlink="http://www.w3.org/1999/xlink" xlink:title="uropod 3" xlink:type="simple">U3</abbrev>, <abbrev xmlns:xlink="http://www.w3.org/1999/xlink" xlink:title="telson" xlink:type="simple">T</abbrev>).</p></caption><graphic xmlns:xlink="http://www.w3.org/1999/xlink" xlink:href="zookeys-1274-119_article-139884__-g005.jpg" id="oo_1567981.jpg" position="float" orientation="portrait" xlink:type="simple"><uri content-type="original_file" xlink:type="simple">https://binary.pensoft.net/fig/1567981</uri></graphic></fig><p><bold>Oostegites</bold> present on gnathopod 2 and pereopods 3–5, but non-setose, slender, largest on gnathopod 2 and pereopods 3 and 4, slightly smaller on pereopod 5.</p><p><bold>Gills</bold> present on gnathopod 2 and pereopods 3–6, lacking on pereopod 7.</p><p><bold>Sexual dimorphism</bold> (Fig. <xref ref-type="fig" rid="F1">1</xref>). Male antenna 2 flagellum more elongate, with 42 articles.</p></tp:treatment-sec><tp:treatment-sec sec-type="Etymology"><title>Etymology.</title><p>The species name <italic>breviclunis</italic> is from the Latin: <italic>brevis</italic>, (f) meaning short, and <italic>clunis</italic>, (f) meaning rump or buttocks, thus alluding to the distinctively shortened and stout ‘‘rump’’ area (pleon and urosome) of the amphipod.</p></tp:treatment-sec><tp:treatment-sec sec-type="Remarks"><title>Remarks.</title><p>The new species <italic><tp:taxon-name><tp:taxon-name-part taxon-name-part-type="genus" reg="Elimedon">Elimedon</tp:taxon-name-part> <tp:taxon-name-part taxon-name-part-type="species" reg="breviclunis">breviclunis</tp:taxon-name-part></tp:taxon-name></italic> sp. nov. is more similar morphologically to <italic><tp:taxon-name><tp:taxon-name-part taxon-name-part-type="genus" reg="Elimedon">E.</tp:taxon-name-part> <tp:taxon-name-part taxon-name-part-type="species" reg="cristatus">cristatus</tp:taxon-name-part></tp:taxon-name></italic> J.L. Barnard. 1962, than it is to Ledoyer’s species <italic><tp:taxon-name><tp:taxon-name-part taxon-name-part-type="genus" reg="Elimedon">E.</tp:taxon-name-part> <tp:taxon-name-part taxon-name-part-type="species" reg="brevicaudatus">brevicaudatus</tp:taxon-name-part></tp:taxon-name>. <tp:taxon-name><tp:taxon-name-part taxon-name-part-type="genus" reg="Elimedon">Elimedon</tp:taxon-name-part> <tp:taxon-name-part taxon-name-part-type="species" reg="breviclunis">breviclunis</tp:taxon-name-part></tp:taxon-name></italic> sp. nov. has a telson which is quite long and deeply cleft, with widely separated lobes, in contrast to the much shortened and truncate telson of <italic><tp:taxon-name><tp:taxon-name-part taxon-name-part-type="genus" reg="Elimedon">E.</tp:taxon-name-part> <tp:taxon-name-part taxon-name-part-type="species" reg="brevicaudatus">brevicaudatus</tp:taxon-name-part></tp:taxon-name></italic>. The uropod 3 inner ramus is very similar to <italic><tp:taxon-name><tp:taxon-name-part taxon-name-part-type="genus" reg="Elimedon">E.</tp:taxon-name-part> <tp:taxon-name-part taxon-name-part-type="species" reg="zabka">zabka</tp:taxon-name-part></tp:taxon-name></italic> sp. nov., which is very shortened in contrast to <italic><tp:taxon-name><tp:taxon-name-part taxon-name-part-type="genus" reg="Elimedon">E.</tp:taxon-name-part> <tp:taxon-name-part taxon-name-part-type="species" reg="cristatus">cristatus</tp:taxon-name-part></tp:taxon-name></italic> which has an ordinary aequiramus condition of uropod 3. This has necessitated minor amendments to the genus diagnosis to account for the telson and uropod 3 inner ramus shortening which are variable among the four species now in the genus. A list of differences between the four species is provided in Table <xref ref-type="table" rid="T2">2</xref>. These differences are minor but allow for the separation of the four species (for which a key is also provided).</p><table-wrap id="T2" position="float" orientation="portrait"><label>Table 2.</label><caption><p>Differences in morphological character states between <italic><tp:taxon-name><tp:taxon-name-part taxon-name-part-type="genus" reg="Elimedon">Elimedon</tp:taxon-name-part></tp:taxon-name></italic> species.</p></caption><table><tbody><tr><th rowspan="1" colspan="1"/><th rowspan="1" colspan="1">
                      <bold>
                        <italic>
                          <tp:taxon-name><tp:taxon-name-part taxon-name-part-type="genus" reg="Elimedon">E.</tp:taxon-name-part> <tp:taxon-name-part taxon-name-part-type="species" reg="brevicaudatus">brevicaudatus</tp:taxon-name-part></tp:taxon-name>
                        </italic>
                      </bold>
                    </th><th rowspan="1" colspan="1"><bold><italic><tp:taxon-name><tp:taxon-name-part taxon-name-part-type="genus" reg="Elimedon">E.</tp:taxon-name-part> <tp:taxon-name-part taxon-name-part-type="species" reg="breviclunis">breviclunis</tp:taxon-name-part></tp:taxon-name></italic> sp. nov</bold>.</th><th rowspan="1" colspan="1">
                      <bold>
                        <italic>
                          <tp:taxon-name><tp:taxon-name-part taxon-name-part-type="genus" reg="Elimedon">E.</tp:taxon-name-part> <tp:taxon-name-part taxon-name-part-type="species" reg="cristatus">cristatus</tp:taxon-name-part></tp:taxon-name>
                        </italic>
                      </bold>
                    </th><th rowspan="1" colspan="1"><bold><italic><tp:taxon-name><tp:taxon-name-part taxon-name-part-type="genus" reg="Elimedon">E.</tp:taxon-name-part> <tp:taxon-name-part taxon-name-part-type="species" reg="zabka">zabka</tp:taxon-name-part></tp:taxon-name></italic> sp. nov</bold>.</th></tr><tr><td rowspan="1" colspan="1">
                      <bold>Mandibular palp</bold>
                    </td><td rowspan="1" colspan="1">Article 3 very short, 0.5 × length of article 2</td><td rowspan="1" colspan="1">Article 3 short, 0.7 × length of article 2</td><td rowspan="1" colspan="1">Article 3 very short, 0.37 × length of article 2</td><td rowspan="1" colspan="1">Article 3 very short, 0.4 × length of article 2</td></tr><tr><td rowspan="1" colspan="1">
                      <bold>Gnathopod 1 carpus length</bold>
                    </td><td rowspan="1" colspan="1">Slightly longer: 1.34 × propodus</td><td rowspan="1" colspan="1">Slightly longer: 1.45 × propodus</td><td rowspan="1" colspan="1">Slightly longer:1.6 × propodus</td><td rowspan="1" colspan="1">Subequal to propodus</td></tr><tr><td rowspan="1" colspan="1">
                      <bold>Pereopods 5 and 6 bases</bold>
                    </td><td rowspan="1" colspan="1"><abbrev xmlns:xlink="http://www.w3.org/1999/xlink" xlink:title="pereopod 5" xlink:type="simple">P5</abbrev> narrow, length 2 × width, <abbrev xmlns:xlink="http://www.w3.org/1999/xlink" xlink:title="pereopod 6" xlink:type="simple">P6</abbrev> broader, length 1.5 × width</td><td rowspan="1" colspan="1">Both narrow: length 2 × width</td><td rowspan="1" colspan="1">Both narrow: length 1.9 × width</td><td rowspan="1" colspan="1">Both narrow: length 2.1 × width</td></tr><tr><td rowspan="1" colspan="1">
                      <bold>Uropod 3 inner ramus</bold>
                    </td><td rowspan="1" colspan="1">Shortened: length 0.6 × outer ramus</td><td rowspan="1" colspan="1">Strongly shortened: length 0.3 × outer ramus</td><td rowspan="1" colspan="1">Ordinary, aequiramus: length 0.95 × outer ramus</td><td rowspan="1" colspan="1">Shortened: length 0.56 × outer ramus</td></tr><tr><td rowspan="1" colspan="1">
                      <bold>Telson</bold>
                    </td><td rowspan="1" colspan="1">Short, length equal to width, rounded, cleft ~ 50%</td><td rowspan="1" colspan="1">Long, length 1.5 × width, widely cleft and V-shaped, ~ 52%</td><td rowspan="1" colspan="1">Long, length 1.87 × width, widely cleft and V-shaped, ~ 53%</td><td rowspan="1" colspan="1">Short, length equal to width, cleft and V-shaped, ~ 50%</td></tr></tbody></table></table-wrap><p><bold>Distribution</bold>. Abyssal Pacific Ocean, Clarion-Clipperton Zone, 4273–4299 m.</p><p><bold>Molecular data</bold>. Sequence data for the holotype of <italic><tp:taxon-name><tp:taxon-name-part taxon-name-part-type="genus" reg="Elimedon">Elimedon</tp:taxon-name-part> <tp:taxon-name-part taxon-name-part-type="species" reg="breviclunis">breviclunis</tp:taxon-name-part></tp:taxon-name></italic> sp. nov. is deposited in GenBank under accession numbers <ext-link xmlns:xlink="http://www.w3.org/1999/xlink" xlink:href="PV077112" ext-link-type="gen" xlink:type="simple">PV077112</ext-link> (<abbrev xmlns:xlink="http://www.w3.org/1999/xlink" xlink:title="cytochrome oxidase subunit I" xlink:type="simple">COI</abbrev>) and <ext-link xmlns:xlink="http://www.w3.org/1999/xlink" xlink:href="PV077021" ext-link-type="gen" xlink:type="simple">PV077021</ext-link> (<abbrev xmlns:xlink="http://www.w3.org/1999/xlink" xlink:title="16S rRNA" xlink:type="simple">16S</abbrev>). Sequences of the paratype and additional individuals of the species are deposited in GenBank with the following accession numbers: <ext-link xmlns:xlink="http://www.w3.org/1999/xlink" xlink:href="PV077113" ext-link-type="gen" xlink:type="simple">PV077113</ext-link>–<ext-link xmlns:xlink="http://www.w3.org/1999/xlink" xlink:href="PV077115" ext-link-type="gen" xlink:type="simple">PV077115</ext-link> (<abbrev xmlns:xlink="http://www.w3.org/1999/xlink" xlink:title="cytochrome oxidase subunit I" xlink:type="simple">COI</abbrev>); <ext-link xmlns:xlink="http://www.w3.org/1999/xlink" xlink:href="PV077022" ext-link-type="gen" xlink:type="simple">PV077022</ext-link>–<ext-link xmlns:xlink="http://www.w3.org/1999/xlink" xlink:href="PV077024" ext-link-type="gen" xlink:type="simple">PV077024</ext-link> (<abbrev xmlns:xlink="http://www.w3.org/1999/xlink" xlink:title="16S rRNA" xlink:type="simple">16S</abbrev>); <ext-link xmlns:xlink="http://www.w3.org/1999/xlink" xlink:href="PV077025" ext-link-type="gen" xlink:type="simple">PV077025</ext-link> (<abbrev xmlns:xlink="http://www.w3.org/1999/xlink" xlink:title="18S rRNA" xlink:type="simple">18S</abbrev>); <ext-link xmlns:xlink="http://www.w3.org/1999/xlink" xlink:href="PV078006" ext-link-type="gen" xlink:type="simple">PV078006</ext-link>–<ext-link xmlns:xlink="http://www.w3.org/1999/xlink" xlink:href="PV078008" ext-link-type="gen" xlink:type="simple">PV078008</ext-link> (<abbrev xmlns:xlink="http://www.w3.org/1999/xlink" xlink:title="histone 3" xlink:type="simple">H3</abbrev>); <ext-link xmlns:xlink="http://www.w3.org/1999/xlink" xlink:href="PV077026" ext-link-type="gen" xlink:type="simple">PV077026</ext-link>–<ext-link xmlns:xlink="http://www.w3.org/1999/xlink" xlink:href="PV077028" ext-link-type="gen" xlink:type="simple">PV077028</ext-link> (<abbrev xmlns:xlink="http://www.w3.org/1999/xlink" xlink:title="28S rRNA" xlink:type="simple">28S</abbrev>). The species has also received a Barcode Index Number from Barcode of Life Data Systems: <ext-link xmlns:xlink="http://www.w3.org/1999/xlink" xlink:href="http://boldsystems.org/index.php/Public_BarcodeCluster?clusteruri=BOLD:AFV0648" ext-link-type="uri" xlink:type="simple">BOLD:AFV0648</ext-link> (<ext-link xmlns:xlink="http://www.w3.org/1999/xlink" xlink:href="10.5883/BOLD:AFV0648" ext-link-type="doi" xlink:type="simple">https://www.doi.org/10.5883/BOLD:AFV0648</ext-link>).</p></tp:treatment-sec></tp:taxon-treatment>
