# Supplementary material for: A revision of the genus Elimedon J.L. Barnard, 1962 (Crustacea, Amphipoda, Tryphosidae) with the addition of two new species from the Clarion-Clipperton Zone, Central Pacific Ocean
Source: Zookeys. 2026 Mar 24;1274:119–40. doi: 10.3897/zookeys.1274.139884 (PMC13040250; doi:10.3897/zookeys.1274.139884)
Supplement: XML Treatment for Elimedon zabka [file zookeys.1274.139884-treatment3.xml]

<!DOCTYPE tp:taxon-treatment
  PUBLIC "-//TaxonX//DTD Taxonomic Treatment Publishing DTD v0 20100105//EN" "tax-treatment-NSO.dtd">
<tp:taxon-treatment xmlns:tp="http://www.plazi.org/taxpub"><tp:treatment-meta><kwd-group><label>Taxon classification</label><kwd>
                <named-content content-type="kingdom">Animalia</named-content>
              </kwd><kwd>
                <named-content content-type="order">Amphipoda</named-content>
              </kwd><kwd>
                <named-content content-type="family">Tryphosidae</named-content>
              </kwd></kwd-group><mixed-citation publication-type="journal"><person-group><name><surname>Horton</surname><given-names>Tammy</given-names></name><name><surname>Valls Domedel</surname><given-names>Georgina</given-names></name><name><surname>Stewart</surname><given-names>Eva C. D.</given-names></name><name><surname>Hendrycks</surname><given-names>Ed A.</given-names></name></person-group><article-title>A revision of the genus <italic><tp:taxon-name><tp:taxon-name-part taxon-name-part-type="genus" reg="Elimedon">Elimedon</tp:taxon-name-part></tp:taxon-name></italic> J.L. Barnard, 1962 (<tp:taxon-name><tp:taxon-name-part taxon-name-part-type="subphylum" reg="Crustacea">Crustacea</tp:taxon-name-part></tp:taxon-name>, <tp:taxon-name><tp:taxon-name-part taxon-name-part-type="order" reg="Amphipoda">Amphipoda</tp:taxon-name-part></tp:taxon-name>, <tp:taxon-name><tp:taxon-name-part taxon-name-part-type="family" reg="Tryphosidae">Tryphosidae</tp:taxon-name-part></tp:taxon-name>) with the addition of two new species from the Clarion-Clipperton Zone, Central Pacific Ocean</article-title><source>Zookeys</source><day>24</day><month>03</month><year>2026</year><volume>1274</volume><fpage>119</fpage><lpage>140</lpage><pub-id pub-id-type="doi">10.3897/zookeys.1274.139884</pub-id></mixed-citation></tp:treatment-meta><tp:nomenclature><tp:taxon-name><object-id xmlns:xlink="http://www.w3.org/1999/xlink" content-type="arpha" xlink:type="simple">17C89B07-DB9B-522D-A788-6DC825F07C8A</object-id>
                    		<tp:taxon-name-part taxon-name-part-type="genus" reg="Elimedon">Elimedon</tp:taxon-name-part> <tp:taxon-name-part taxon-name-part-type="species" reg="zabka">zabka</tp:taxon-name-part>
                    	
                    		<object-id xmlns:xlink="http://www.w3.org/1999/xlink" content-type="zoobank" xlink:type="simple">https://zoobank.org/7446943C-5E4D-4D1B-9BC1-5F691879C4C2</object-id>
                    	</tp:taxon-name><tp:taxon-status xmlns:xlink="http://www.w3.org/1999/xlink" xlink:type="simple">sp. nov.</tp:taxon-status><xref ref-type="fig" rid="F6">Figs 6</xref><xref ref-type="fig" rid="F7">, 7</xref><xref ref-type="fig" rid="F8">, 8</xref><xref ref-type="fig" rid="F9">, 9</xref><xref ref-type="fig" rid="F10">, 10</xref></tp:nomenclature><tp:treatment-sec sec-type="Type material"><title>Type material.</title><p><bold><italic>Holotype</italic></bold>: Pacific • immature female, 3.5 mm; one slide; Clarion-Clipperton Zone; <named-content xmlns:xlink="http://www.w3.org/1999/xlink" content-type="dwc:verbatimCoordinates" xlink:type="simple">19.465°N, 120.025°W</named-content>; depth 4026 m; 20/03/2015; Area of Particular Environment Interest No. 6 (APEI 6), RV "Thompson", Cruise ABYSSLINE-2, Station AB2-EB13, Epibenthic Sledge; <abbrev xmlns:xlink="http://www.w3.org/1999/xlink" content-type="institution" xlink:title="Senckenberg Museum (Frankfurt, Germany)" xlink:type="simple">SMF</abbrev> 63356; <abbrev xmlns:xlink="http://www.w3.org/1999/xlink" xlink:title="cytochrome oxidase subunit I" xlink:type="simple">COI</abbrev> (<ext-link xmlns:xlink="http://www.w3.org/1999/xlink" xlink:href="PQ734642" ext-link-type="gen" xlink:type="simple">PQ734642</ext-link>).</p></tp:treatment-sec><tp:treatment-sec sec-type="Type locality"><title>Type locality.</title><p>Clarion-Clipperton Zone, <named-content xmlns:xlink="http://www.w3.org/1999/xlink" content-type="dwc:verbatimCoordinates" xlink:type="simple">19.465°N, 120.025°W</named-content>; depth 4026 m.</p></tp:treatment-sec><tp:treatment-sec sec-type="Distribution"><title>Distribution.</title><p>Abyssal Pacific Ocean, Clarion-Clipperton Zone, 4026 m.</p></tp:treatment-sec><tp:treatment-sec sec-type="Diagnosis"><title>Diagnosis.</title><p>Mandibular palp article 3 very short, 0.4 × length of article 2; gnathopod 1 carpus subequal to propodus; Pereopods 5 and 6 bases both narrow, length 2.1 × width; uropod 3 inner ramus shortened, length 0.56 × outer ramus; telson short, length equal to width, cleft and V-shaped, ~ 50%.</p></tp:treatment-sec><tp:treatment-sec sec-type="Description"><title>Description.</title><p>Based on holotype immature female, 3.5 mm, <abbrev xmlns:xlink="http://www.w3.org/1999/xlink" content-type="institution" xlink:title="Senckenberg Museum (Frankfurt, Germany)" xlink:type="simple">SMF</abbrev> 63356.</p><p><bold>Body</bold> (Figs <xref ref-type="fig" rid="F6">6</xref>, <xref ref-type="fig" rid="F7">7</xref>): <bold><italic>Pereonites 1</italic>–<italic>7</italic></bold> (Fig. <xref ref-type="fig" rid="F6">6A</xref>) broader than deep. <bold><italic>Pleonite 3</italic></bold> (Fig. <xref ref-type="fig" rid="F6">6</xref>) with a rounded, posterodorsal elevation slightly overhanging urosomite 1. <bold><italic>Urosomite 1</italic></bold> (Fig. <xref ref-type="fig" rid="F7">7</xref>) with a weak, posterodorsal carina and lateral ridge. <bold><italic>Urosomite 2</italic></bold> (Fig. <xref ref-type="fig" rid="F7">7</xref>) short and not telescoped under urosomite 1. <bold><italic>Urosomite 3</italic></bold> (Fig. <xref ref-type="fig" rid="F6">6</xref>) with a slightly elevated, rounded boss. <bold><italic>Epimeron 1</italic></bold> (Fig. <xref ref-type="fig" rid="F7">7</xref>) quadrate, anterodistal corner rounded. <bold><italic>Epimeron 2</italic></bold> (Fig. <xref ref-type="fig" rid="F7">7</xref>) subquadrate, anterodistal corner rounded, posterior margin convex, posterodistal corner not produced, ventral margin straight. <bold><italic>Epimeron 3</italic></bold> (Fig. <xref ref-type="fig" rid="F7">7</xref>) anterodistal margin rounded, posterior margin convex, posterodistal corner produced into a small, upturned tooth, ventral margin slightly convex. <bold><italic>Coxae 1</italic>–<italic>4</italic></bold> (Fig. <xref ref-type="fig" rid="F6">6A</xref>) shorter than corresponding pereonites, coxae progressively longer, coxa 1 not shortened.</p><fig id="F6" position="float" orientation="portrait"><object-id xmlns:xlink="http://www.w3.org/1999/xlink" content-type="doi" xlink:type="simple">10.3897/zookeys.1274.139884.figure6</object-id><object-id xmlns:xlink="http://www.w3.org/1999/xlink" content-type="arpha" xlink:type="simple">4107E627-7423-5845-8B99-DED423B1664F</object-id><label>Figure 6.</label><caption><p><bold>A</bold><abbrev xmlns:xlink="http://www.w3.org/1999/xlink" xlink:title="confocal laser scanning microscope" xlink:type="simple">CLSM</abbrev> photograph of <italic><tp:taxon-name><tp:taxon-name-part taxon-name-part-type="genus" reg="Elimedon">Elimedon</tp:taxon-name-part> <tp:taxon-name-part taxon-name-part-type="species" reg="zabka">zabka</tp:taxon-name-part></tp:taxon-name></italic> sp. nov. <bold>B</bold> microscope photograph of <italic><tp:taxon-name><tp:taxon-name-part taxon-name-part-type="genus" reg="Elimedon">Elimedon</tp:taxon-name-part> <tp:taxon-name-part taxon-name-part-type="species" reg="zabka">zabka</tp:taxon-name-part></tp:taxon-name></italic> sp. nov., habitus of the holotype immature female, 3.5 mm, <abbrev xmlns:xlink="http://www.w3.org/1999/xlink" content-type="institution" xlink:title="Senckenberg Museum (Frankfurt, Germany)" xlink:type="simple">SMF</abbrev> 63356. Photograph by Anna Jażdżewska. Scale bars: 1 mm.</p></caption><graphic xmlns:xlink="http://www.w3.org/1999/xlink" xlink:href="zookeys-1274-119_article-139884__-g006.jpg" id="oo_1567982.jpg" position="float" orientation="portrait" xlink:type="simple"><uri content-type="original_file" xlink:type="simple">https://binary.pensoft.net/fig/1567982</uri></graphic></fig><fig id="F7" position="float" orientation="portrait"><object-id xmlns:xlink="http://www.w3.org/1999/xlink" content-type="doi" xlink:type="simple">10.3897/zookeys.1274.139884.figure7</object-id><object-id xmlns:xlink="http://www.w3.org/1999/xlink" content-type="arpha" xlink:type="simple">21C8D57B-B4B3-5896-9389-46B01AF3195E</object-id><label>Figure 7.</label><caption><p><italic><tp:taxon-name><tp:taxon-name-part taxon-name-part-type="genus" reg="Elimedon">Elimedon</tp:taxon-name-part> <tp:taxon-name-part taxon-name-part-type="species" reg="zabka">zabka</tp:taxon-name-part></tp:taxon-name></italic> sp. nov., immature female, 3.5 mm, <abbrev xmlns:xlink="http://www.w3.org/1999/xlink" content-type="institution" xlink:title="Senckenberg Museum (Frankfurt, Germany)" xlink:type="simple">SMF</abbrev> 63356. Scale bars: 1 mm (habitus); 0.2 mm (A); 0.5 mm (<abbrev xmlns:xlink="http://www.w3.org/1999/xlink" xlink:title="gnathopod 1" xlink:type="simple">G1</abbrev>, <abbrev xmlns:xlink="http://www.w3.org/1999/xlink" xlink:title="gnathopod 2" xlink:type="simple">G2</abbrev>).</p></caption><graphic xmlns:xlink="http://www.w3.org/1999/xlink" xlink:href="zookeys-1274-119_article-139884__-g007.jpg" id="oo_1567983.jpg" position="float" orientation="portrait" xlink:type="simple"><uri content-type="original_file" xlink:type="simple">https://binary.pensoft.net/fig/1567983</uri></graphic></fig><p><bold>Head</bold> (Figs <xref ref-type="fig" rid="F6">6</xref>, <xref ref-type="fig" rid="F7">7</xref>): Slightly shorter than length of pereonites 1 and 2; rostrum short, not reaching end of lateral cephalic lobe. <bold><italic>Lateral cephalic lobe</italic></bold> (Fig. <xref ref-type="fig" rid="F7">7</xref>) broad, rounded apically. <bold><italic>Eye</italic></bold> not apparent in preserved specimen. <bold><italic>Antenna 1</italic></bold> (Fig. <xref ref-type="fig" rid="F7">7</xref>) short, length ¼ of body; peduncular article 1 dilated, length 1.24 × width [uncompressed measurement is 1.72 from Fig. <xref ref-type="fig" rid="F6">6A</xref> and 1.8 from Fig. <xref ref-type="fig" rid="F6">6B</xref>], dorsal keel very slight; peduncular articles 2 and 3 very short; flagellum four or five articulate, first article of flagellum callynophorate, length equal to peduncle 1, furnished medially with double row of aesthetascs; accessory flagellum broken, calceoli absent. <bold><italic>Antenna 2</italic></bold> likely slightly longer than antenna 1 (but flagellum missing), gland cone present; peduncular article 4 shorter than 5; flagellum broken off.</p><p><bold>Mouthparts. <italic>Epistome</italic></bold> (Fig. <xref ref-type="fig" rid="F6">6</xref>) approximately level with upper lip. <bold><italic>Upper lip</italic></bold> unknown, missing. <bold><italic>Mandible</italic></bold> (Fig. <xref ref-type="fig" rid="F8">8</xref>) incisor weakly convex, with tooth at posterodistal corner; left lacinia mobilis broad and finely serrate, accessory spine row with three small spines; molar lost during dissection; palp attached distal to molar, article 2 long, 2.55 × length of article 3, with four <abbrev xmlns:xlink="http://www.w3.org/1999/xlink" xlink:title="antenna 2" xlink:type="simple">A2</abbrev> setae, article 3 short, 0.4 × length of article 2, with a single A3 seta, four D3-pectinate setae, and one E3-seta. <bold><italic>Lower lip</italic></bold> unknown, missing. <bold><italic>Maxilla 1</italic></bold> (Fig. <xref ref-type="fig" rid="F8">8</xref>) inner plate narrowly ovate with two apical plumose setae; outer plate with nine spine-teeth in 5/4 crown arrangement; palp bi-articulate (damaged), article 2 not widened distally, with five contiguous conical apical spines, one distolateral and one facial seta. <bold><italic>Maxilla 2</italic></bold> (Fig. <xref ref-type="fig" rid="F8">8</xref>) inner plate slightly shorter and narrower than outer, tapering distally, both with rows of pectinate, apicomedial, marginal spines and setae, inner plate with one isolated plumose seta below. <bold><italic>Maxilliped</italic></bold> (Fig. <xref ref-type="fig" rid="F8">8</xref>) inner plate elongated, subrectangular, extending just past the distal end of the outer margin of palp article 1 and reaching 0.67 × length of outer plate, distal margin with two nodular spines and setae; outer plate narrowly subovate, length 2.0 × width, just reaching the distal end of palp article 2, with one strong distal spine and four medial nodular spines; palp weakly setose medially, articles subequal, article 4 slightly shorter than article 3.</p><fig id="F8" position="float" orientation="portrait"><object-id xmlns:xlink="http://www.w3.org/1999/xlink" content-type="doi" xlink:type="simple">10.3897/zookeys.1274.139884.figure8</object-id><object-id xmlns:xlink="http://www.w3.org/1999/xlink" content-type="arpha" xlink:type="simple">3753EC29-F3A4-53BF-A9AA-DDB9F5DCD0E9</object-id><label>Figure 8.</label><caption><p><italic><tp:taxon-name><tp:taxon-name-part taxon-name-part-type="genus" reg="Elimedon">Elimedon</tp:taxon-name-part> <tp:taxon-name-part taxon-name-part-type="species" reg="zabka">zabka</tp:taxon-name-part></tp:taxon-name></italic> sp. nov., immature female, 3.5 mm, <abbrev xmlns:xlink="http://www.w3.org/1999/xlink" content-type="institution" xlink:title="Senckenberg Museum (Frankfurt, Germany)" xlink:type="simple">SMF</abbrev> 63356. Scale bars: 0.1 mm (<abbrev xmlns:xlink="http://www.w3.org/1999/xlink" xlink:title="mandible" xlink:type="simple">Md</abbrev>, <abbrev xmlns:xlink="http://www.w3.org/1999/xlink" xlink:title="maxilla 2" xlink:type="simple">Mx2</abbrev>, <abbrev xmlns:xlink="http://www.w3.org/1999/xlink" xlink:title="maxilla 1" xlink:type="simple">Mx1</abbrev>, <abbrev xmlns:xlink="http://www.w3.org/1999/xlink" xlink:title="maxilliped" xlink:type="simple">Mxp</abbrev>).</p></caption><graphic xmlns:xlink="http://www.w3.org/1999/xlink" xlink:href="zookeys-1274-119_article-139884__-g008.jpg" id="oo_1567984.jpg" position="float" orientation="portrait" xlink:type="simple"><uri content-type="original_file" xlink:type="simple">https://binary.pensoft.net/fig/1567984</uri></graphic></fig><p><bold>Pereon. <italic>Gnathopod 1</italic></bold> (Fig. <xref ref-type="fig" rid="F7">7</xref>): coxa rectangular, length 1.6 × width, anterior margin very slightly convex, anterodorsal corner rounded, posterior margin slightly concave, distal margin straight; basis anterior margin with three or four medium setae; ischium shorter than merus; carpus subequal in length to propodus, posterior margin weakly setose; propodus subchelate, subrectangular, palm acute, convex, microserrate, palmar corner defined by two medial spines; dactylus narrow, strongly curved and reaching palm corner. <bold><italic>Gnathopod 2</italic></bold> (Fig. <xref ref-type="fig" rid="F7">7</xref>): coxa rectangular, length 1.9 × width; basis narrow, length 6 × width, margins with a few setae; ischium length 1.66 × merus; carpus length 1.25 × propodus, with cluster of long setae anterodistally and posterodistally; propodus subchelate, subovate, with anterodistal groups of long pectinate setae, hind margin setose, palm short, defined by one lateral and one medial spine, nearly transverse; dactylus reaching palm corner. <bold><italic>Pereopod 3</italic></bold> (Figs <xref ref-type="fig" rid="F6">6A</xref>, <xref ref-type="fig" rid="F9">9</xref>): coxa rectangular, with anterior margin very slightly convex, posterior margin slightly concave, length 2.0 × width; merus longer than carpus, posterior margins of both articles with a few long setae; propodus longer than carpus, posterior margin setose; dactylus long, curved, and slightly shorter than propodus. <bold><italic>Pereopod 4</italic></bold> (Figs <xref ref-type="fig" rid="F6">6A</xref>, <xref ref-type="fig" rid="F9">9</xref>): coxa length 1.5 × width, anterior margin convex, posterior margin excavate proximally, with broad, truncated posterodistal lobe located at distal 40% of the coxa length, ventral margin straight; remaining pereopod articles as in pereopod 3. <bold><italic>Pereopod 5</italic></bold> (Fig. <xref ref-type="fig" rid="F9">9</xref>): coxa broadly subovate, length 1.5 × width; basis, length 2.1 × width, anterior margin spinose, posterior margin slightly convex, with short, posterodistal lobe extending to half-length of ischium; merus short, weakly expanded, shorter than carpus, anterior margin with two long setae and one distal spine, posterior margin with two spines; carpus anterior margin with two large and three small spines; propodus narrow, length 1.5 × carpus length, anterior margin with four spines; dactylus straight, shorter than propodus. <bold><italic>Pereopod 6</italic></bold> (Fig. <xref ref-type="fig" rid="F9">9</xref>): coxa strongly posterolobate, rounded; basis length 2.1 × width, anterior margin sinuous with small spines distally, posterior margin convex with setules, posterodistal lobe extending to half-length of ischium; remaining pereopod articles as in pereopod 5 except merus-propodus 1.2 × longer. <bold><italic>Pereopod 7</italic></bold> (Figs <xref ref-type="fig" rid="F6">6</xref>, <xref ref-type="fig" rid="F9">9</xref>): coxa subovate, posterolobate; basis broadly expanded, length 1.36 × width, anterior margin sinuous with weak spines distally, posterior margin strongly convex with setules, with three prominent serrations distally, posterodistal lobe broad just reaching distal end of ischium; merus-dactylus as in pereopod 6 but slightly narrower.</p><fig id="F9" position="float" orientation="portrait"><object-id xmlns:xlink="http://www.w3.org/1999/xlink" content-type="doi" xlink:type="simple">10.3897/zookeys.1274.139884.figure9</object-id><object-id xmlns:xlink="http://www.w3.org/1999/xlink" content-type="arpha" xlink:type="simple">06DA238E-0E27-5733-8554-D70FD68B73BB</object-id><label>Figure 9.</label><caption><p><italic><tp:taxon-name><tp:taxon-name-part taxon-name-part-type="genus" reg="Elimedon">Elimedon</tp:taxon-name-part> <tp:taxon-name-part taxon-name-part-type="species" reg="zabka">zabka</tp:taxon-name-part></tp:taxon-name></italic> sp. nov., immature female, 3.5 mm, <abbrev xmlns:xlink="http://www.w3.org/1999/xlink" content-type="institution" xlink:title="Senckenberg Museum (Frankfurt, Germany)" xlink:type="simple">SMF</abbrev> 63356. Scale bars: 0.5 mm (<abbrev xmlns:xlink="http://www.w3.org/1999/xlink" xlink:title="pereopod 3" xlink:type="simple">P3</abbrev>–<abbrev xmlns:xlink="http://www.w3.org/1999/xlink" xlink:title="pereopod 7" xlink:type="simple">P7</abbrev>).</p></caption><graphic xmlns:xlink="http://www.w3.org/1999/xlink" xlink:href="zookeys-1274-119_article-139884__-g009.jpg" id="oo_1567985.jpg" position="float" orientation="portrait" xlink:type="simple"><uri content-type="original_file" xlink:type="simple">https://binary.pensoft.net/fig/1567985</uri></graphic></fig><p><bold><italic>Urosome</italic>. <italic>Uropod 1</italic></bold> (Figs <xref ref-type="fig" rid="F6">6</xref>, <xref ref-type="fig" rid="F10">10</xref>): peduncle length 1.2 × rami, dorsolateral and dorsomedial margins weakly spinose; rami lanceolate, subequal, weakly spinose, apically with one inset spine. <bold><italic>Uropod 2</italic></bold> (Figs <xref ref-type="fig" rid="F6">6</xref>, <xref ref-type="fig" rid="F10">10</xref>): peduncle length 1.3 × outer ramus, dorsolateral and dorsomedial margins with three and one spines, respectively; rami lanceolate with apical inset spine, inner ramus longer than outer ramus, dorsolateral margin with one spine; outer ramus partially broken [regenerated]. <bold><italic>Uropod 3</italic></bold> (Figs <xref ref-type="fig" rid="F6">6</xref>, <xref ref-type="fig" rid="F10">10</xref>) not extending past end of uropod 2, peduncle subequal to length of biarticulate outer ramus, with three distoventral spines; second article of outer ramus 0.4 × length of article 1 [tip broken off], article 1 with two dorsolateral and two dorsomedial spines; inner ramus acute, reduced, length 0.56 × outer ramus. <bold><italic>Telson</italic></bold> (Figs <xref ref-type="fig" rid="F6">6</xref>, <xref ref-type="fig" rid="F10">10</xref>) short, length equal to width, lateral margins convex, cleft in a narrow V-shape, ~ 50%, lobes with prominent apicomedial incision inset with a single small spine.</p><fig id="F10" position="float" orientation="portrait"><object-id xmlns:xlink="http://www.w3.org/1999/xlink" content-type="doi" xlink:type="simple">10.3897/zookeys.1274.139884.figure10</object-id><object-id xmlns:xlink="http://www.w3.org/1999/xlink" content-type="arpha" xlink:type="simple">CDCA6EA5-422A-5FBA-8CBF-BBB37266E2BE</object-id><label>Figure 10.</label><caption><p><italic><tp:taxon-name><tp:taxon-name-part taxon-name-part-type="genus" reg="Elimedon">Elimedon</tp:taxon-name-part> <tp:taxon-name-part taxon-name-part-type="species" reg="zabka">zabka</tp:taxon-name-part></tp:taxon-name></italic> sp. nov., immature female, 3.5 mm, <abbrev xmlns:xlink="http://www.w3.org/1999/xlink" content-type="institution" xlink:title="Senckenberg Museum (Frankfurt, Germany)" xlink:type="simple">SMF</abbrev> XXXX. Scale bars: 0.2 mm (<abbrev xmlns:xlink="http://www.w3.org/1999/xlink" xlink:title="uropod 1–3" xlink:type="simple">U1</abbrev>, <abbrev xmlns:xlink="http://www.w3.org/1999/xlink" xlink:title="uropod 2" xlink:type="simple">U2</abbrev>, <abbrev xmlns:xlink="http://www.w3.org/1999/xlink" xlink:title="telson" xlink:type="simple">T</abbrev>); 0.1 mm (<abbrev xmlns:xlink="http://www.w3.org/1999/xlink" xlink:title="uropod 3" xlink:type="simple">U3</abbrev>).</p></caption><graphic xmlns:xlink="http://www.w3.org/1999/xlink" xlink:href="zookeys-1274-119_article-139884__-g010.jpg" id="oo_1567986.jpg" position="float" orientation="portrait" xlink:type="simple"><uri content-type="original_file" xlink:type="simple">https://binary.pensoft.net/fig/1567986</uri></graphic></fig></tp:treatment-sec><tp:treatment-sec sec-type="Etymology"><title>Etymology.</title><p>The species name <italic>Żabka</italic> is a Polish word meaning “little frog” and is used as a noun in apposition. The name has been chosen to honour the Sustainable Seabed Knowledge Initiative funded taxonomic workshop at the University of Lodz, Poland, which was the first Amphipod Workshop which GVD attended, and as a reminder of the friendships that were forged in the cold, snowy Polish winter.</p></tp:treatment-sec><tp:treatment-sec sec-type="Remarks"><title>Remarks.</title><p>The new species <italic><tp:taxon-name><tp:taxon-name-part taxon-name-part-type="genus" reg="Elimedon">Elimedon</tp:taxon-name-part> <tp:taxon-name-part taxon-name-part-type="species" reg="zabka">zabka</tp:taxon-name-part></tp:taxon-name></italic> sp. nov. is described from a single specimen of unknown sex, 3.5 mm in length. Like <italic><tp:taxon-name><tp:taxon-name-part taxon-name-part-type="genus" reg="Elimedon">E.</tp:taxon-name-part> <tp:taxon-name-part taxon-name-part-type="species" reg="breviclunis">breviclunis</tp:taxon-name-part></tp:taxon-name></italic> sp. nov. the uropod 3 inner ramus is strongly shortened, which differentiates these two new species from both <italic><tp:taxon-name><tp:taxon-name-part taxon-name-part-type="genus" reg="Elimedon">E.</tp:taxon-name-part> <tp:taxon-name-part taxon-name-part-type="species" reg="cristatus">cristatus</tp:taxon-name-part></tp:taxon-name></italic> which has an ordinary aequiramus condition of uropod 3, and <italic><tp:taxon-name><tp:taxon-name-part taxon-name-part-type="genus" reg="Elimedon">E.</tp:taxon-name-part> <tp:taxon-name-part taxon-name-part-type="species" reg="brevicaudatus">brevicaudatus</tp:taxon-name-part></tp:taxon-name></italic>, which presents an intermediate, slightly shortened inner ramus. The telson in <italic><tp:taxon-name><tp:taxon-name-part taxon-name-part-type="genus" reg="Elimedon">E.</tp:taxon-name-part> <tp:taxon-name-part taxon-name-part-type="species" reg="zabka">zabka</tp:taxon-name-part></tp:taxon-name></italic> sp. nov. is shortened (length equal to width), truncate with convex lateral margins, and cleft in a narrow V-shape which is most like the shortened and truncate telson of <italic><tp:taxon-name><tp:taxon-name-part taxon-name-part-type="genus" reg="Elimedon">E.</tp:taxon-name-part> <tp:taxon-name-part taxon-name-part-type="species" reg="brevicaudatus">brevicaudatus</tp:taxon-name-part></tp:taxon-name></italic>.</p></tp:treatment-sec><tp:treatment-sec sec-type="Distribution"><title>Distribution.</title><p>Abyssal Pacific Ocean, Clarion-Clipperton Zone, 4026 m.</p></tp:treatment-sec><tp:treatment-sec sec-type="Molecular data"><title>Molecular data.</title><p>Sequence data for the holotype of <italic><tp:taxon-name><tp:taxon-name-part taxon-name-part-type="genus" reg="Elimedon">Elimedon</tp:taxon-name-part> <tp:taxon-name-part taxon-name-part-type="species" reg="zabka">zabka</tp:taxon-name-part></tp:taxon-name></italic> sp. nov. is deposited in GenBank under accession number <ext-link xmlns:xlink="http://www.w3.org/1999/xlink" xlink:href="PQ734642" ext-link-type="gen" xlink:type="simple">PQ734642</ext-link>. The species has also received a Barcode Index Number from Barcode of Life Data Systems: <ext-link xmlns:xlink="http://www.w3.org/1999/xlink" xlink:href="http://boldsystems.org/index.php/Public_BarcodeCluster?clusteruri=BOLD:AEB4890" ext-link-type="uri" xlink:type="simple">BOLD:AEB4890</ext-link> (<ext-link xmlns:xlink="http://www.w3.org/1999/xlink" xlink:href="10.5883/BOLD:AEB4890" ext-link-type="doi" xlink:type="simple">https://www.doi.org/10.5883/BOLD:AEB4890</ext-link>).</p><p><abbrev xmlns:xlink="http://www.w3.org/1999/xlink" xlink:title="cytochrome oxidase subunit I" xlink:type="simple">COI</abbrev> sequences of <italic><tp:taxon-name><tp:taxon-name-part taxon-name-part-type="genus" reg="Elimedon">Elimedon</tp:taxon-name-part> <tp:taxon-name-part taxon-name-part-type="species" reg="breviclunis">breviclunis</tp:taxon-name-part></tp:taxon-name></italic> showed zero intraspecific genetic divergence. The interspecific divergence between <italic><tp:taxon-name><tp:taxon-name-part taxon-name-part-type="genus" reg="Elimedon">E.</tp:taxon-name-part> <tp:taxon-name-part taxon-name-part-type="species" reg="breviclunis">breviclunis</tp:taxon-name-part></tp:taxon-name></italic> and <italic><tp:taxon-name><tp:taxon-name-part taxon-name-part-type="genus" reg="Elimedon">E.</tp:taxon-name-part> <tp:taxon-name-part taxon-name-part-type="species" reg="zabka">zabka</tp:taxon-name-part></tp:taxon-name></italic> was high, ranging from 29–31%. This is unusual for two species within the same genus and further highlights the need for study of the relationships between <italic><tp:taxon-name><tp:taxon-name-part taxon-name-part-type="genus" reg="Hippomedon">Hippomedon</tp:taxon-name-part></tp:taxon-name></italic> and allied genera within the family <tp:taxon-name><tp:taxon-name-part taxon-name-part-type="family" reg="Tryphosidae">Tryphosidae</tp:taxon-name-part></tp:taxon-name>. The molecular sequences provided in this study will help in this process.</p></tp:treatment-sec></tp:taxon-treatment>
